# Supplementary material for: Cerebrospinal Fluid (CSF) Neuronal Biomarkers across the Spectrum of HIV Infection: Hierarchy of Injury and Detection
Source: PLoS One. 2014 Dec 26;9(12):e116081. doi: 10.1371/journal.pone.0116081 (PMC4277428; doi:10.1371/journal.pone.0116081)
Supplement: S1 Table — Full set of the data included in the analysis. (XLSX) [file pone.0116081.s001.xlsx]

## Sheet: Public Data File
Table S1. Full set of the data included in the analysis.
Subject Group	Site ID	Study ID	Sample Date	Sex (birth) 1= m, 2=f	Age (years)	Estimated length of infection	QNPZ4	Blood CD4	Blood CD8	CD4/CD8 ratio	Plasma VL	CSF VL	log10 Plasma VL	log10 CSF VL	Δ PC log10VL	CSF WBC	Alb ratio	CSF NFL	Log NFL	Age corrected log NFL (49.5yers)	CSF t-tau	CSF p-tau	p-tau/t-tau ratio	CSF sAPPa	CSF sAPPB	NFL:sAPPB ratio	tau:sAPPB ratio	CSF AB1-38 (triplex)	CSF AB1-40 (triplex)	CSF AB1-42 (triplex)	CSF AB1-42 (ELISA)
HIV negative
	SF	6231	2002-01-30	1	40.5417		-0.94	725	613	1.18271						1	8.06061	376	2.57519	2.69505	241.372	40	0.165719	500	295	1.27458	0.81821	1574	10362	1146	989
	SF	6229	2002-02-05	1	52.2194		0.63	993	550	1.80545						0	6.2439	641	2.80686	2.77047	211.199	33	0.156251	286	219	2.92694	0.964379	1534	8880	1102	889
	SF	6240	2003-01-09	1	48.4722		0.89	555	166	3.34337						1	5.91489	775	2.8893	2.90305	166.356	35	0.210392	798	540	1.43519	0.308067	1555	11114	1061	767
	SF	6242	2003-08-21	1	47.5278		0.109	1040	527	1.97343						2	4.09524	449	2.65225	2.67863	197.436	36	0.182338	153	131	3.42748	1.50715	1278	8615	1011	830
	SF	6247	2005-01-26	1	48.0472		-0.144	694	211	3.2891						3	3.0566	365	2.56229	2.58173	200.991	39	0.194039	295	297	1.22896	0.676737	929	6495	681	733
	SF	6251	2005-03-28	1	51.0222		-0.289	1073	583	1.84048						1	4.86957	487	2.68753	2.66716	144.173	25	0.173403	278	216	2.25463	0.667468	1521	9163	841	702
	SF	6253	2005-04-14	1	55.3		1.618	633	343	1.84548						0	4.90909	490	2.6902	2.61259	162.876	30	0.184189	156	134	3.65672	1.21549	1328	8430	815	633
	SF	6166	2009-04-06	1	23.4056		-0.034	760	434	1.75115						1	6.83333	350	2.54407	2.89321	367.296	59	0.160633	663	517	0.676983	0.710437	2387	14947	1322	1002
	SF	6267	2009-06-15	1	30.825		0.177	337	193	1.74611						4	3.26087	320	2.50515	2.75502	133.447	22	0.164859	360	243	1.31687	0.549165	1221	7281	689	602
	SF	6269	2009-08-04	1	33.3306		-2.873	795	802	0.991272						1	4.24444	793	2.89927	3.11562	200.749	33	0.164384	534	352	2.25284	0.57031	1483	9097	795	617
	SF	6270	2009-08-10	1	53.6778		0.061	763	484	1.57645						2	3.78723	363	2.55991	2.50401	82.823	15	0.181109	497	311	1.1672	0.266312	827	4972	457	415
	SF	6274	2009-09-17	1	38.6639		0.027	767	541	1.41774						4	2.67442	422	2.62531	2.7703	220.338	39	0.177001	807	584	0.722603	0.377291	1875	11303	1007	724
	SF	6276	2010-09-20	1	26.5833		-0.06	686	290	2.36552						0	4.7561	312	2.49415	2.80078	139.213	24	0.172398	461	342	0.912281	0.407056	1262	7626	685	591
	SF	6277	2010-09-27	1	40.6833		0.299	534	846	0.631206						0	4.28889	339	2.5302	2.64817	228.478	32	0.140057	619	440	0.770455	0.519268	1900	10911	953	780
	SF	6278	2010-11-03	1	19.6194		-0.3	730	706	1.03399						1	3.27083	193	2.28556	2.68536	211.199	40	0.189395	253	173	1.11561	1.2208	1004	6047	679	516
	SF	6279	2010-11-08	1	28.6806		-1.86	975	742	1.31402						1	4.34783	264	2.4216	2.70017	115.39	22	0.190658	294	168	1.57143	0.686845	828	5841	703	591
	SF	6280	2010-11-10	1	34.0667		-0.4	1070	561	1.90731						5	8.47727	453	2.6561	2.8626	274.733	47	0.171075	494	369	1.22764	0.744534	1738	10639	1025	801
	SF	6281	2010-11-18	1	32.3889		-0.6	1002	1134	0.883598						3	3.90909	261	2.41664	2.64559	257.333	46	0.178757	445	332	0.786145	0.775099	1499	8802	1059	755
	SF	6282	2011-01-24	1	29.2528		-1.1	947	373	2.53887						1	7.30952	247	2.3927	2.6636	155.763	30	0.1926	439	293	0.843003	0.531614	1206	7811	841	726
	SF	6283	2011-01-26	1	24.4167		-0.4	710	483	1.46998						3	3.33	237	2.37475	2.71036	295.027	47	0.159307	662	390	0.607692	0.756479	1966	11766	1182	866
Primary infection						Days:
	SF	9015	2007-04-09	1	44.275	77	0.82	474	513	0.923977	260000	2130	5.41497	3.32838	2.08659	6	7.40476	616	2.78958	2.85949	190.778	32	0.167734	671	495	1.24444	0.38541	1440	8502	821	858
	SF	9017	2007-06-20	1	36.0806	49	-0.3	361	901	0.400666	17400	153	4.24055	2.18469	2.05586	14	4.51163	436	2.63949	2.81904	214.915	35	0.162855	577	399	1.09273	0.538634	1747	10097	879	794
	SF	9025	2008-04-21	1	35.2833	50	-0.3	752	661	1.13767	6360	39	3.80346	1.59106	2.21239	7	2.93182	693	2.84073	3.03095	133.125	27	0.202817	442	299	2.31773	0.445234	1032	6183	579	536
	SF	9026	2008-04-30	1	47.0028	45	-0.01	317	708	0.44774	50100	413	4.69984	2.61595	2.08389	6	6.38636	1195	3.07737	3.11078	256.353	48	0.187242	589	461	2.59219	0.55608	1793	10297	941	827
	SF	9034	2008-11-24	1	25.4806	53	1.33	854	1623	0.526186	7769	48	3.89037	1.68124	2.20912	3	4.46939	318	2.50243	2.82381	213.71	41	0.191849	656	422	0.753555	0.506422	1551	9173	930	799
	SF	9035	2008-12-08	1	39.7194	50	N/A	576	1764	0.326531	28972	56	4.46198	1.74819	2.71379	2	4.95745	475	2.67669	2.80756	220.94	39	0.176519	418	306	1.55229	0.722026	1622	9876	906	822
	SF	9037	2009-05-14	1	23.2611	46	-0.4	884	9063	0.0975394	507652	2682	5.70557	3.42846	2.27711	26	6.34783	900	2.95424	3.30532	258.182	36	0.139437	354	291	3.09278	0.887223	1570	9920	898	763
	SF	9039	2009-06-01	1	33.3833	36	-0.16	539	1591	0.338781	367728	19911	5.56553	4.29909	1.26643	53	9.30952	1423	3.1532	3.36885	232.099	35	0.150798	352	278	5.11871	0.834888	2041	13252	1161	866
	SF	9042	2009-08-25	1	27.7833	41	-1.4	854	1705	0.50088	17264	70	4.23714	1.8451	2.39204	2	4.78571	207	2.31597	2.60654	229.685	44	0.191567	566	473	0.437632	0.485592	1842	10266	969	841
	SF	9045	2009-10-08	1	25.2444	53	0.055	542	1383	0.391902	56076	1259	4.74878	3.10003	1.64875	9	4.45833	466	2.66839	2.99293	260.93	44	0.168628	512	406	1.14778	0.642685	2402	15897	1288	979
	SF	9047	2009-12-15	1	27.6083	75	-0.032	586	770	0.761039	22202	39	4.34639	1.59106	2.75533	1	7.38636	498	2.69723	2.99014	292.425	42	0.143627	804	583	0.854202	0.501587	1928	11502	1017	764
	SF	9048	2010-01-04	1	32.2694	57	N/A	456	1626	0.280443	162639	1251	5.21122	3.09726	2.11397	11	7.52381	442	2.64542	2.87597	190.172	31	0.16301	737	469	0.942431	0.405484	1797	10685	941	712
	SF	9052	2010-03-17	1	46.2083	76	-0.51	686	N/A		731	39	2.86392	1.59106	1.27285	7	6.54762	519	2.71517	2.75921	178.636	33	0.184733	430	326	1.59202	0.547963	1316	8356	838	759
	SF	9053	2010-04-27	1	27.2806	73	-0.09	1608	3424	0.469626	12165	48	4.08511	1.68124	2.40387	6	4.13158	345	2.53782	2.83512	353.951	50	0.141262	723	548	0.629562	0.645896	3151	25901	1618	1078
	SF	9056	2010-06-29	1	34.4833	44	-1.4	518	535	0.968224	23771	350	4.37605	2.54407	1.83198	22	5.53659	1621	3.20978	3.41071	212.802	36	0.169171	797	625	2.5936	0.340483	1722	10663	977	833
	SF	9060	2010-09-24	1	26.6167	130	-1.49	584	665	0.878195	48578	762	4.68644	2.88195	1.80448	6	5.21277	408	2.61066	2.91684	155.41	29	0.186603	431	259	1.57529	0.600039	903	6570	711	725
	SF	9062	2010-10-28	1	46.6333	54	0.536	382	1498	0.255007	112672	853	5.05182	2.93095	2.12087	6	4.66667	694	2.84136	2.87972	245.103	39	0.159117	530	302	2.29801	0.811599	1617	10717	738	559
	SF	9067	2010-12-06	1	24.1167	53	-0.96	598	786	0.760814	14733	75	4.16829	1.87506	2.29323	1	2.41667	169	2.22789	2.56752	69.339	18	0.259594	305	197	0.857868	0.351975	1090	7120	875	569
	SF	9073	2011-04-19	1	42.5333	76	0.017	297	996	0.298193	475664	10192	5.6773	4.00826	1.66904	42	2.07143	402	2.60423	2.69744	252.913	45	0.177927	745	574	0.700348	0.440615	2103	12094	1436	849
	GOT	368	2008-11-04	1	31.2194			150	280	0.535714	9600000	1200000	6.98227	6.07918	0.90309	59	30.3	1000	3	3.24459	162	18	0.111111	164	41	24.3902	3.95122	652	4329	372	318
	GOT	366	2008-10-15	1	28.9			740	1600	0.4625	346000	3720	5.53908	3.57054	1.96853	6	10.47	1380	3.13988	3.41551	187	43	0.229947	488	180	7.66667	1.03889	1354	7771	632	596
	GOT	383	2009-09-01	1	49.2972			320	1200	0.266667	2000000	157478	6.30103	5.19722	1.10381	10	9.07692	2830	3.45179	3.4545	117	20	0.17094	290	62	45.6452	1.8871	688	4804	438	462
	GOT	412	2011-01-20	1	42.4861			770	1200	0.641667	31218	532	4.49441	2.72591	1.76849	4	3.02128	390	2.59106	2.68491	232	39	0.168103	928	293	1.33106	0.791809	1538	9828	1171	1084
	GOT	374	2009-03-03	1	54.125			510	910	0.56044	9593	494	3.98195	2.69373	1.28823	0	6.74359	732	2.86451	2.80263
Untreated, CD4 <50
	SF	4029	1999-06-24	1	37.8389		0.256	48	576	0.0833333	906000	273	5.95713	2.43616	3.52097	0	6.47619	790	2.89763	3.05365	212.784	38	0.178585	239.5	181	4.36464	1.1756	1408	8915.5	844.5	670.5
	SF	4031	1999-10-11	1	51.5139		-2.52	10	328	0.0304878	300000	181	5.47712	2.25768	3.21944	0	3.46154	9683	3.98601	3.95906	261.721	76	0.290386	299	268	36.1306	0.976571	1316	8778	963	693
	SF	1509	2001-05-03	1	38.95		-3.89	4	573	0.0069808	248623	8132	5.39554	3.9102	1.48534	0	3.71053	10800	4.03342	4.17458	293.94	35	0.119072	178	136	79.4118	2.16132	999	8067	922	892
	SF	4045	2002-03-25	1	28.0472		-1.19	9	110	0.0818182	156000	1160	5.19312	3.06446	2.12867	1	14.7059	30260	4.48087	4.76791	95.977	10	0.104192	106	62.1	487.279	1.54552	644	5523	598	619
	SF	7112	2002-07-08	1	38.7722		-1.42	7	89	0.0786517	1076000	60300	6.03181	4.78032	1.25149	3	6.06452	2250	3.35218	3.49572	283.311	26	0.0917719	98.9	62.9	35.7711	4.50415	726	5565	562	506
	SF	7023	2002-07-18	1	37.8056		0.313	45	1184	0.0380068	26200	85	4.4183	1.92942	2.48888	0	4.21053	690	2.83885	2.99532	464.285	65	0.14	374	324	2.12963	1.43298	2551	18560	1589	1156
	SF	7089	2003-04-09	1	55.8861		-0.1	7	201	0.0348259	2860000	1190	6.45637	3.07555	3.38082	0	4.30952	878	2.94349	2.85805	392.188	58	0.147888	362	340	2.58235	1.15349	1758	11875	965	747
	SF	7153	2003-12-16	1	51.7833		-2.58	41	270	0.151852	24900	3940	4.3962	3.5955	0.800703	0	4.24242	4089	3.61162	3.58107	642.833	25	0.0388903	95.9	64.1	63.791	10.0286	717	4704	589	501
	SF	7165	2004-05-17	1	39.775		-6.9	27	416	0.0649038	8210	114	3.91434	2.0569	1.85744	0	3.40909	1472	3.16791	3.29803	240.275	42	0.1748	294	234	6.2906	1.02682	828	5739	610	704
	SF	4058	2006-07-05	1	50.9639		-2.12	25	1131	0.0221043	5640	39	3.75128	1.59106	2.16021	1	4.44118	658	2.81823	2.79864	563.639	85	0.150806	348	386	1.70466	1.4602	3077	26155	1938	1256
	SF	4039	2000-12-15	1	35.7861		-1.34	36	667	0.053973	76602	1198	4.88424	3.07846	1.80578	0	4.74286	410	2.61278	2.79628	161.941	32	0.197603	255	154	2.66234	1.05156	1772	12645	1210	934
	GOT	351	2007-07-06	2	30.6778			0	330	0	750001	10600	5.87506	4.02531	1.84976	1	3.81579	3730	3.57171	3.82355	74	20	0.27027	262	82	45.4878	0.902439	854	5785	576	314
	GOT	326	2006-04-20	1	36.6778			0	100	0	530000	493	5.72428	2.69285	3.03143	1	5	1110	3.04532	3.21688	127	28	0.220472	608	127	8.74016	1	1757	10977	1039	773
	GOT	421	2011-04-06	1	48.95			10	690	0.0144928	452285	75	5.65541	1.87506	3.78035	3	3.23077	4770	3.67852	3.68588	260	46	0.176923	1961	690	6.91304	0.376812	2035	9944	1129	1013
	GOT	418	2011-03-17	1	48.6306			20	1300	0.0153846	34315	1833	4.53548	3.26316	1.27232	0	4.94872	690	2.83885	2.85048	220	36	0.163636	1137	328	2.10366	0.670732	1894	11293	1198	1112
	GOT	381	2009-05-18	1	45.1194			20	600	0.0333333	250853	1169	5.39942	3.06781	2.3316	0	6	830	2.91908	2.97769	276	49	0.177536	702	280	2.96429	0.985714	1681	10495	1124	988
	GOT	398	2010-07-02	1	49.45			20	380	0.0526316	10289	6599	4.01237	3.81948	0.192895	0	5.5	6920	3.84011	3.84078	603	49	0.0812604	312	80	86.5	7.5375	2281	13690	1504	1199
	GOT	422	2011-04-13	1	32.9944			30	630	0.047619	227828	1277	5.35761	3.10619	2.25142		4.02564	330	2.51851	2.73936	74	21	0.283784	373	125	2.64	0.592	667	4630	454	528
	GOT	344	2007-04-16	1	48.9361			40	380	0.105263	750001	5680	5.87506	3.75435	2.12071	0	3.17647	2580	3.41162	3.41916	158	36	0.227848	507	206	12.5243	0.76699	1447	8908	992	740
	GOT	414	2011-01-27	2	46.5083			40	820	0.0487805	238020	5830	5.37661	3.76567	1.61094	0	5	2960	3.47129	3.51132	156	25	0.160256	388	150	19.7333	1.04	818	5243	580	587
Untreated, CD4 50-199
	SF	6005	2000-01-06	1	53.6139		0.96	83	929	0.0893434	120000	1570	5.07918	3.1959	1.88328	0	9.42857	737	2.86747	2.81242	251.641	42	0.166904	416	332	2.21988	0.757955	1357	9810	992	844
	SF	4035	2000-04-13	1	32.2528		-0.51	146	749	0.194927	51148	6328	4.70883	3.80127	0.907562	9	12.275	822	2.91487	3.14564	284.525	46	0.161673	417	393	2.0916	0.723982	1958	14821	1471	974
	SF	4007	2001-06-07	1	42.7056		-0.4	80	518	0.15444	167626	6899	5.22434	3.83879	1.38556	5	4	1347	3.12937	3.22028	355.052	52	0.146457	221	211	6.38389	1.68271	1401	7781	619	532
	SF	1524	2002-02-15	1	39.2472		-0.13	123	469	0.26226	31800	8260	4.50243	3.91698	0.585447	13	6.79487	620	2.79239	2.92957	335.502	53	0.157972	406	273	2.27106	1.22895	1939	14401	1314	1081
	SF	7077	2003-09-16	1	41.0972		0.193	179	335	0.534328	224	39	2.35025	1.59106	0.759183	2	3.02941	602	2.7796	2.89203	237.189	40	0.168642	316	296	2.03378	0.801314	1521	10785	1089	891
	SF	4130	2006-05-17	1	37.1861		0.196	186	396	0.469697	30400	35300	4.48287	4.54777	-0.0649011	6	7.73171	564	2.75128	2.91604	237.807	39	0.163999	289	280	2.01429	0.849311	1349	7970	812	693
	SF	4141	2010-08-30	1	33.6306		-0.2	94	1053	0.0892688	62285	63	4.79438	1.79934	2.99504	2	1.8232	587	2.76864	2.98097	172.178	33	0.191662	378	208	2.82212	0.827779	1124	7143	752	666
	SF	4050	2004-06-10	1	51.0528		-3.3	125	603	0.207297	64400	6640	4.80889	3.82217	0.986718	0	8.51351	1412	3.14983	3.12906	202.361	37	0.182842	156	91.8	15.3813	2.20437	1022	7007	771	642
	SF	7142	2004-11-10	1	42.5861		-2.1	93	497	0.187123	51800	5220	4.71433	3.71767	0.996659	4	5.46154	599	2.77743	2.86993	583.717	71	0.121634	511	308	1.94481	1.89519	3083	24299	1994	1357
	SF	7161	2004-03-29	1	43.75		-0.9	105	1229	0.0854353	139000	3520	5.14301	3.54654	1.59647	6	2.81579	261	2.41664	2.49358	126.236	26	0.205963	85.5	56.9	4.58699	2.21856	769	5227	496	422
	SF	7157	2005-01-18	2	47.025		-0.5	139	764	0.181937	93800	12100	4.9722	4.08279	0.889417	3	2.47368	431	2.63448	2.66759	229.17	42	0.18327	509	346	1.24566	0.662341	1549	10548	1163	851
	SF	4069	2009-09-11	1	54.7583		-3.59	136	1053	0.129155	27743	92128	4.44315	4.96439	-0.521238	23	6.35294	10110	4.00475	3.93439	1171.55	53	0.0452393	62.4	30.6	330.392	38.2859	1853	12049	1306	819
	GOT	393	2010-02-22	2	24.3722			70	830	0.0843373	105050	16295	5.0214	4.21205	0.809342	9	5.80952	310	2.49136	2.82757	97	25	0.257732	738	183	1.69399	0.530055	577	3249	281	236
	GOT	390	2010-01-25	1	46.7167			100	760	0.131579	124397	7109	5.09481	3.85181	1.243	2	6.12195	550	2.74036	2.7776	177	41	0.231638	1304	368	1.49457	0.480978	1473	8312	757	574
	GOT	353	2007-09-13	1	62.475			110	840	0.130952	750001	3020	5.87506	3.48001	2.39505	0	7.78261	2980	3.47422	3.30061	282	57	0.202128	685	203	14.6798	1.38916	2197	12263	1347	921
	GOT	401	2010-07-08	2	30.4333			110	710	0.15493	27791	14707	4.4439	4.16752	0.27638	9	3.52941	320	2.50515	2.76026	103	28	0.271845	453	141	2.2695	0.730496	1041	6781	654	683
	GOT	394	2010-02-23	1	56.2222			120	930	0.129032	262644	26930	5.41937	4.43024	0.989131	1	4.41176	3370	3.52763	3.43769	210	30	0.142857	607	173	19.4798	1.21387	1242	8393	711	514
	GOT	333	2006-09-11	1	67.9528			140	420	0.333333	10800	39	4.03342	1.59106	2.44236	0	4.94737	930	2.96848	2.72158	127	41	0.322835	1068	611	1.52209	0.207856	2153	11536	1244	1013
	GOT	423	2011-04-28	1	56.4639			170	900	0.188889	686275	40167	5.8365	4.60387	1.23263	2	5.3	480	2.68124	2.58806	122	27	0.221311	253	83	5.78313	1.46988	1255	7859	911	774
	GOT	415	2011-02-11	1	38.6889			170	1000	0.17	496001	243334	5.69548	5.3862	0.30928	35	5.2	750	2.87506	3.01971	315	57	0.180952	1285	506	1.48221	0.62253	2140	12162	1200	939
Untreated, CD4+ 200-349
	SF	4044	2001-05-17	1	31.8833		0.796	307	1755	0.174929	22600	9170	4.35411	3.96237	0.391739	12	4.94286	825	2.91645	3.15216	307.933	48	0.155878	408	336	2.45536	0.916467	2060	14796	1457	1045
	SF	7050	2001-11-01	1	35.0944		-0.68	343	797	0.430364	2060	84	3.31387	1.92428	1.38959	4	4.225	573	2.75815	2.9509	412.436	61	0.147902	486	466	1.22961	0.885056	2472	19095	1513	1045
	SF	7047	2002-01-31	1	42.825		-0.64	228	856	0.266355	62900	17200	4.79865	4.23553	0.563122	73	7.59375	690	2.83885	2.92816	275.413	47	0.170653	476	408	1.69118	0.675032	1552	10835	1066	777
	SF	7048	2002-02-12	1	35.4444		1.088	325	767	0.423729	9320	1270	3.96942	3.1038	0.865612	3	3.42105	335	2.52504	2.71311	162.176	33	0.203483	329	246	1.36179	0.659252	1460	8830	855	714
	SF	7037	2002-11-26	2	46.5111		-0.46	329	749	0.439252	6920	117	3.84011	2.06819	1.77192	0	7.02381	499	2.6981	2.73809	215.34	42	0.19504	325	283	1.76325	0.760919	1508	9834	917	760
	SF	7129	2003-01-02	2	50.425		-0.42	236	889	0.265467	55500	53100	4.74429	4.72509	0.0191985	12	3.51351	356	2.55145	2.53907	178.3	31	0.173864	133	105	3.39048	1.6981	1161	8401	862	623
	SF	7158	2004-02-19	1	48.1056		-1.05	209	1042	0.200576	70500	29500	4.84819	4.46982	0.378367	12	7.61538	799	2.90255	2.9212	432.492	64	0.14798	188	173	4.6185	2.49995	2612	19886	1417	853
	SF	7134	2004-03-31	1	34.7556		0.668	304	791	0.384324	15800	5550	4.19866	3.74429	0.454364	6	6.90476	587	2.76864	2.96592	175.6	30	0.170843	189	226	2.59735	0.776991	880	5789	544	570
	SF	7098	2004-04-22	1	51.9944		-1.84	242	676	0.357988	21100	2420	4.32428	3.38382	0.940467	5	4.11429	561	2.74896	2.71559	119.235	20	0.167736	143	108	5.19444	1.10403	518	4274	414	379
	SF	4061	2007-01-03	1	55.3722		0.361	220	401	0.548628	19300	22400	4.28556	4.35025	-0.0646907	24	9.5	611	2.78604	2.70747	294.852	54	0.183143	343	273	2.2381	1.08004	1748	10767	971	772
	SF	9016	2008-10-22	1	63.0389		0.315	237	765	0.309804	86459	1316	4.93681	3.11926	1.81755	5	7.11628	511	2.70842	2.52727	197.111	35	0.177565	537	347	1.47262	0.568043	1152	8687	883	799
	SF	4144	2009-06-23	1	49.8694		0.103	297	648	0.458333	149113	3900	5.17352	3.59106	1.58245	6	5.20513	670	2.82607	2.82113	217.548	36	0.165481	108	99.1	6.76085	2.19524	1081	6607	630	564
	GOT	350	2007-06-13	1	39.5028			210	2200	0.0954545	557000	218000	5.74586	5.33846	0.407399	16	4.2439	430	2.63347	2.76723	182	47	0.258242	800	348	1.23563	0.522989	1754	9392	985	631
	GOT	416	2011-02-11	2	38.425			210	480	0.4375	81517	34759	4.91125	4.54107	0.370181	8	2.9	290	2.4624	2.61058	116	24	0.206897	571	167	1.73653	0.694611	898	5825	560	574
	GOT	371	2009-01-07	1	34.45			210	1900	0.110526	1800000	104000	6.25527	5.01703	1.23824	2	6.81818	2940	3.46835	3.66972						#DIV/0!	#DIV/0!
	GOT	387	2009-11-25	1	57.4861			230	65	3.53846	206994	3071	5.31596	3.48728	1.82868	1	7.53488	850	2.92942	2.82256	231	62	0.268398	1409	490	1.73469	0.471429	2080	11240	1169	1034
	GOT	378	2009-03-19	2	56.0417			240	1000	0.24	396537	43321	5.59828	4.6367	0.961585	0	3.1	520	2.716	2.62848						#DIV/0!	#DIV/0!
	GOT	405	2010-10-05	1	42.55			240	1000	0.24	201648	60640	5.30459	4.78276	0.521835	14	9.02326	660	2.81954	2.91253	104	24	0.230769	583	149	4.42953	0.697987	909	6029	590	620
	GOT	346	2007-05-10	2	32.5444			250	1100	0.227273	422	7320	2.62531	3.86451	-1.2392	22	4.325	250	2.39794	2.62481	74	21	0.283784	456	147	1.70068	0.503401	657	4199	375	342
	GOT	372	2009-01-28	1	56.975			320	1700	0.188235	100300	19200	5.0013	4.2833	0.718	5	5	430	2.63347	2.53345	129	32	0.248062	968	426	1.00939	0.302817	1005	5560	424	410
Untreated >350
	SF	7034	2002-05-16	1	46.4778		-0.87	428	480	0.891667	3150	3200	3.49831	3.50515	-0.00683942	9	10.2632	374	2.57287	2.61331	133.579	24	0.179669	90.2	83.7	4.46834	1.59593	557	4111	403	404
	SF	7058	2003-02-13	1	43.4528		-0.5	491	2273	0.216014	71900	8400	4.85673	3.92428	0.93245	6	5.8	371	2.56937	2.65029	151.136	27	0.178647	126	111	3.34234	1.36159	832	5353	505	464
	SF	7067	2003-03-10	1	40.5778		0.155	677	1469	0.460858	20000	337	4.30103	2.52763	1.7734	2	3.48571	314	2.49693	2.61631	150.411	30	0.199453	175	111	2.82883	1.35505	1137	8012	693	466
	SF	7138	2003-06-03	1	42.2472		-0.25	633	1189	0.53238	559000	1780	5.74741	3.25042	2.49699	9	2	421	2.62428	2.72132	273.286	47	0.171981	326	353	1.19263	0.774181	1610	10605	1127	856
	SF	7149	2003-10-27	1	33.0333		-0.67	379	504	0.751984	269	285	2.42975	2.45484	-0.0250926	9	5.34091	488	2.68842	2.90874	260.806	47	0.180211	202	180	2.71111	1.44892	1835	10820	1044	816
	SF	7151	2003-12-11	2	34.7806		0.591	499	699	0.713877	3180	4840	3.50243	3.68485	-0.182418	12	5.05	395	2.5966	2.79354	134.714	45	0.334041	254	196	2.01531	0.687316	1344	8887	908	707
	SF	7135	2004-05-04	1	41.8		1.183	402	828	0.485507	5490	145	3.73957	2.16137	1.5782	2	5.26471	599	2.77743	2.88045	272.678	52	0.190701	167	160	3.74375	1.70424	1792	10414	1052	851
	SF	4056	2006-03-13	1	31.2528		0.418	490	997	0.491474	93500	4400	4.97081	3.64345	1.32736	7	8.48	1349	3.13001	3.37416	297.891	46	0.154419	398	311	4.33762	0.957849	1353	9399	909	915
	SF	4131	2006-05-03	1	37.9972		0.014	582	907	0.641676	2010	53	3.3032	1.72428	1.57892	2	5.86667	485	2.68574	2.83965	194.185	38	0.19569	119	127	3.8189	1.52902	1201	7352	730	706
	SF	4135	2006-10-10	1	41.5833		0.347	463	1560	0.296795	18200	1410	4.26007	3.14922	1.11085	0	5.28571	1996	3.30016	3.40609	175.938	42	0.23872	286	204	9.78431	0.862441	1298	8652	813	683
	SF	4138	2008-01-15	2	42.8611		-0.15	396	767	0.516297	71400	1700	4.8537	3.23045	1.62325	4	3.35	694	2.84136	2.93019	247.963	41	0.165347	189	149	4.65772	1.66418	1254	7431	771	630
	SF	4139	2008-02-13	1	35.7056		-2.3	382	706	0.541076	27300	39	4.43616	1.59106	2.8451	4	6.53846	415	2.61805	2.80262	270.55	48	0.177416	229	172	2.41279	1.57297	1605	10852	1060	817
	GOT	395	2010-04-28	1	37.6861			370	1000	0.37	578	98	2.76193	1.99123	0.770702	3	4.65909	540	2.73239	2.89046	316	56	0.177215	1645	614	0.879479	0.514658	2047	11740	1300	830
	GOT	373	2009-02-05	1	31.4556			460	530	0.867925	12000	325	4.07918	2.51188	1.5673	5	8.6	350	2.54407	2.7855	229	41	0.179039	1260	407	0.859951	0.562654	1239	7790	728	638
	GOT	424	2011-05-17	1	41.5528			480	620	0.774194	47814	11533	4.67956	4.06194	0.617613	9	3.7	460	2.66276	2.76909	88	23	0.261364	731	275	1.67273	0.32	455	3582	380	453
	GOT	357	2011-06-15	1	51.4528			530	930	0.569892	782	977	2.89321	2.98989	-0.0966878	7	5.9	510	2.70757	2.68144	437	67	0.153318	854	321	1.58879	1.36137	1878	10155	898
	GOT	413	2011-01-24	2	27.9861			530	1200	0.441667	1571	5373	3.19618	3.73022	-0.534041	13	3.2	140	2.14613	2.43398	127	26	0.204724	829	376	0.37234	0.337766	1090	6953	666	605
	GOT	404	2010-09-28	1	56.2667			540	940	0.574468	16560	1485	4.21906	3.17173	1.04733	6	6.2	490	2.6902	2.59966	212	42	0.198113	1497	560	0.875	0.378571	1700	11743	1136	943
	GOT	380	2010-04-15	1	66.1306			680	560	1.21429	8906	3996	3.94968	3.60163	0.348057	16	6.45	800	2.90309	2.68057	168			888	274	2.91971	0.613139	1315	6481	733
	GOT	379	2010-01-11	2	43.4611			760	910	0.835165	20071	2672	4.30257	3.42684	0.875733	14	4.87755	490	2.6902	2.771	193	42	0.217617	1721	486	1.00823	0.397119	1775	9724	804	538
HAD
	SF	4019	1998-07-17	1	43.0694		-1.2	35	274	0.127737	149000	151	5.17319	2.17898	2.99421	0	4.51282	995	2.99782	3.08386	317.312	45.5	0.143392	277.5	166.5	5.97598	1.90578	1748.5	11363	1192.5	960
	SF	4037	2000-07-05	1	47.0194		-2.42	16	650	0.0246154	67312	82	4.82809	1.91381	2.91428	0	11.2222	1588	3.20085	3.23404	169.75	32	0.188513	233	118	13.4576	1.43856	1169	7697	799	640
	SF	7116	2004-07-22	1	55.825		-1.44	127	1464	0.0867486	309000	1210	5.48996	3.08279	2.40717	0	8.54762	1289	3.11025	3.02562	151.877	28	0.18436	159	103	12.5146	1.47453	815	5578	643	601
	SF	4066	2007-08-09	1	59.0806			225	862	0.261021	824000	334000	5.91593	5.52375	0.392181	9	5.17857	40680	4.60938	4.48119	2331.93	80	0.0343064	38	15.9	2558.49	146.662	2042	11845	1135	644
	SF	4067	2009-03-03	1	32.4306		-5.94	17	976	0.017418	459505	69362	5.66229	4.84112	0.821169	19	5.84375	85260	4.93075	5.15913	3157.2	77	0.0243887	47.7	29.8	2861.07	105.946	1431	10403	1080	858
	SF	4033	2000-01-14	1	38.3611		-4.5	160	901	0.17758	60531	21881	4.78198	4.34007	0.441911	27	12.75	20970	4.3216	4.47064	1403	59	0.0420527	273	143	146.643	9.81119	2826	18957	1793	975
	GOT	73	1992-05-19	1	38.6472						9057	389	3.95698	2.58995	1.36703	2	13.8064	7020	3.84634	3.99155	630	76	0.120635	215	47	149.362	13.4043	3055	20809	2213	1269
	GOT	215	2000-01-11	1	56.8639			138	992	0.139113	88700	20900	4.94792	4.32015	0.627777	13	31.0526	36910	4.56714	4.46862	892	23	0.0257848	126	17	2171.18	52.4706	635	4885	497	440
	GOT	220	2001-01-30	1	37.8972			35	307	0.114007	607000	102000	5.78319	5.0086	0.774589	2		8860	3.94743	4.10268	435	43	0.0988506	455	77	115.065	5.64935	2260	16839	1858	1190
	GOT	17	1994-05-25	1	47.7389			55	235	0.234043	29913	105952	4.47586	5.02511	-0.549249	9	9.76316	5540	3.74351	3.76707	342	38	0.111111	364	101	54.8515	3.38614	1494	9393	1027	817
	GOT	204	1999-07-13	1	36.3028			230	526	0.437262	257000	254000	5.40993	5.40483	0.00509941	20	10.775	26450	4.42243	4.599	576	41	0.0711806	231	32	826.562	18	1415	8927	1107	653
	GOT	203	1999-04-22	1	42.3528			49	371	0.132075	533870	88300	5.72744	4.94596	0.781475	2	6.82051	50000	4.69897	4.7946	690	25	0.0362319	150	12	4166.67	57.5	1135	8110	932	414
ELITES
	SF	7122	2003-07-17	2	42.5306		-2.03	587	277	2.11913	39	39	1.59106	1.59106	0	0	4.56098	980	2.99123	3.08448	317.088	50	0.157685	391	280	3.5	1.13246	1968	14749	1355	1051
	SF	7164	2010-06-16	1	40.7		-1.08	740	679	1.08984	39	39	1.59106	1.59106	0	2	4.02222	587	2.76864	2.88638	147.616	29	0.196456	125	90.6	6.47903	1.62932	938	6604	719	620
	SF	7176	2007-01-18	2	51.2111		-1.13	1010	518	1.94981	39	39	1.59106	1.59106	0	2	4.21053	546	2.73719	2.7143	328.424	58	0.176601	252	203	2.68966	1.61785	1771	11462	1014	775
	SF	7179	2008-02-12	1	37.2444		-0.06	719	1330	0.540602	39	39	1.59106	1.59106	0	4	3.88095	372	2.57054	2.73452	226.324	42	0.185575	167	156	2.38462	1.45079	1333	8718	769	588
	SF	7180	2008-07-03	1	51.9167		-1.08	998	724	1.37845	39	39	1.59106	1.59106	0	2	4.69565	766	2.88423	2.85189	181.986	31	0.170343	279	214	3.57944	0.850402	1272	8908	821	622
	SF	7181	2009-03-30	1	55.9833		-0.28	1122	736	1.52446	39	39	1.59106	1.59106	0	2	3.5	561	2.74896	2.66222	206.765	38	0.183784	375	329	1.70517	0.628465	1715	10824	1040	774
	SF	7187	2010-06-02	2	47.1778		-1.63	725	362	2.00276	39	39	1.59106	1.59106	0	2	8.27273	530	2.72428	2.75535	169.138	35	0.206932	88	53	10	3.19128	1091	7469	730	641
	SF	7191	2011-02-22	1	57.4889		-0.28	1090	859	1.26892	39	39	1.59106	1.59106	0	3	6.41304	707	2.84942	2.74253	183.319	33	0.180014	306	210	3.36667	0.872948	1166	8450	847	723
Treated suppressed in blood & CSF
	SF	7027	2001-12-17	1	49.7083		1.113	548	515	1.06408	39	39	1.59106	1.59106	0	5	10.0263	716	2.85491	2.85213	272.338	45	0.165236	288	206	3.47573	1.32203	2018	11819	1071	834
	SF	7113	2002-11-26	1	54.6972		0.894	539	606	0.889439	39	39	1.59106	1.59106	0	0	3.63636	549	2.73957	2.67003	232.22	39	0.167944	541	394	1.3934	0.589391	1541	11263	1155	877
	SF	7024	2001-11-15	1	40.2306		0.592	283	553	0.511754	39	39	1.59106	1.59106	0	0	5.48936	738	2.86806	2.99208	131.749	26	0.197345	201	136	5.42647	0.968743	1456	9818	958	676
	SF	7044	2004-09-23	1	48.7917		1.56	528	931	0.567132	39	39	1.59106	1.59106	0	2	3.7	688	2.83759	2.84707	260.056	45	0.17304	601	421	1.6342	0.61771	1547	9537	1056	900
	SF	7023	2001-10-25	1	37.075		0.042	98	678	0.144543	39	39	1.59106	1.59106	0	0	5.21212	546	2.73719	2.90344	232.559	42	0.180599	129	107	5.1028	2.17345	1903	12888	1247	726
	SF	7028	2002-03-12	2	37.95		1.312	805	757	1.06341	39	39	1.59106	1.59106	0	4	6.61538	330	2.51851	2.67305	200.318	35	0.174722	391	311	1.06109	0.644109	1716	12137	1192	939
	SF	7035	2004-08-18	1	44.0639		0.367	701	1094	0.640768	39	39	1.59106	1.59106	0	8	2.8913	603	2.78032	2.85305	216.29	36	0.166443	586	381	1.58268	0.56769	1282	8451	945	751
	SF	7042	2002-06-03	1	37.2806		-0.01	283	840	0.336905	39	39	1.59106	1.59106	0	1	4.51064	271	2.43297	2.59647	125.126	26	0.207791	383	283	0.957597	0.442141	1421	9953	1011	726
	SF	7052	2004-05-06	1	61.1778		0.886	172	621	0.276973	39	39	1.59106	1.59106	0	0	4.88636	817	2.91222	2.75597	132.844	25	0.188191	231	221	3.69683	0.601104	781	5348	540	531
	SF	7063	2003-02-20	1	38.4917		0.779	872	1704	0.511737	39	39	1.59106	1.59106	0	1	4.95	704	2.84757	2.99486	274.391	52	0.189511	583	479	1.46973	0.572841	1700	11264	1397	894
	SF	7076	2002-05-23	1	46.8944		-0.28	235	748	0.314171	39	39	1.59106	1.59106	0	1	5.55102	650	2.81291	2.84778	170.444	32	0.187745	364	220	2.95455	0.774745	1556	9759	1026	804
	GOT	409	2010-11-04	1	42.9556			710	860	0.825581	39	39	1.59106	1.59106	0	0	3.45238	230	2.36173	2.44929
	GOT	365	2011-02-09	1	43.4389			390	1400	0.278571	39	39	1.59106	1.59106	0	0	6.475	620	2.79239	2.87349	202	40	0.19802	424	154	4.02597	1.31169	950	6588	762	815
	GOT	360	2011-01-28	2	36.3417			610	1100	0.554545	39	39	1.59106	1.59106	0	0	4.57895	210	2.32222	2.49828	112	28	0.25	663	252	0.833333	0.444444	953	6389	682	651
	GOT	317	2011-04-04	1	37.6806			940	1300	0.723077	39	39	1.59106	1.59106	0	0	10.6512	530	2.72428	2.88242	174	34	0.195402	518	153	3.46405	1.13725	964	6555	770	899
	GOT	298	2010-02-22	1	46.1611			820	620	1.32258	39	39	1.59106	1.59106	0	1	6.4	810	2.90849	2.95316	81	25	0.308642	761	200	4.05	0.405	914	5603	467	433
	GOT	299	2010-03-30	1	65.7111			650	830	0.783133	39	39	1.59106	1.59106	0	2	4.63636	620	2.79239	2.57549	161	37	0.229814	674	240	2.58333	0.670833	1129	6954	629	457
	GOT	328	2010-09-21	1	40.0167			320	540	0.592593	39	39	1.59106	1.59106	0	4	5.08696	430	2.63347	2.76036	122	31	0.254098	846	254	1.69291	0.480315	1159	7889	860	862
	GOT	358	2010-09-21	2	65.2639			770	660	1.16667	39	39	1.59106	1.59106	0	0	5.28261	710	2.85126	2.64034	398	67	0.168342	1194	431	1.64733	0.923434	2042	12771	703	569
